# Supplementary material for: A self-assembled implantable microtubular pacemaker for wireless cardiac electrotherapy
Source: Sci Adv. 2023 Oct 18;9(42):eadj0540. doi: 10.1126/sciadv.adj0540 (PMC10584332; doi:10.1126/sciadv.adj0540)
Supplement: Supplementary file 2 — Movies S1 to S4 [file sciadv.adj0540_movies_s1_to_s4.zip]

Archive with 4 entries (4 files):
- adj0540_Movie_S1.mp4
- adj0540_Movie_S2.mp4
- adj0540_Movie_S3.mp4
- adj0540_Movie_S4.mp4
